# Supplementary material for: A Simple and Scalable Chopped-Thallus Transformation Method for Marchantia polymorpha
Source: Plants (Basel). 2025 Feb 14;14(4):582. doi: 10.3390/plants14040582 (PMC11859832; doi:10.3390/plants14040582)
Supplement: Supplementary file 1 [file plants-14-00582-s001.zip]

Archive with 1 entries (1 files):
- plants-3459625-supplementary.pdf
